# Supplementary material for: Dry Eye-Related Ocular Surface Assessment in a Pooled Endometriosis/Adenomyosis Cohort: A Real-World Case–Control Study
Source: Diagnostics (Basel). 2026 May 18;16(10):1524. doi: 10.3390/diagnostics16101524 (PMC13205344; doi:10.3390/diagnostics16101524)
Supplement: Supplementary file 1 [file diagnostics-16-01524-s001.zip]

Archive with 1 entries (1 files):
- diagnostics-4249727-supplementary.pdf
